# Supplementary material for: Structural Homology Fails to Predict Secretion Efficiency in Pichia pastoris: Divergent Responses of Architecturally Similar scFvs to Multi-Parametric Genetic Engineering
Source: Int J Mol Sci. 2025 May 21;26(10):4922. doi: 10.3390/ijms26104922 (PMC12120847; doi:10.3390/ijms26104922)
Supplement: Supplementary file 1 [file ijms-26-04922-s001.zip]

Archive with 1 entries (1 files):
- ijms-3574789-supplementary.pdf
